# Supplementary material for: Clinical Outcomes of Benzodiazepine Prescribing for People Receiving Opioid Agonist Treatment: A Systematic Review of the Evidence
Source: Pharmacy (Basel). 2024 Oct 4;12(5):152. doi: 10.3390/pharmacy12050152 (PMC11511121; doi:10.3390/pharmacy12050152)
Supplement: Supplementary file 1 [file pharmacy-12-00152-s001.zip]

Archive with 1 entries (1 files):
- pharmacy-3183432-supplementary.pdf
